# Supplementary material for: Fabrication of Novel Crosslinking Carboxylic Styrene-Acrylate Latices as Binders for Exterior Flexible Facing Tiles
Source: Molecules. 2023 Aug 25;28(17):6249. doi: 10.3390/molecules28176249 (PMC10488960; doi:10.3390/molecules28176249)
Supplement: Supplementary file 1 [file molecules-28-06249-s001.zip]

Archive with 1 entries (1 files):
- molecules-2522927-supplementary.pdf
